# Supplementary material for: Elementary Flux Modes Analysis of Functional Domain Networks Allows a Better Metabolic Pathway Interpretation
Source: PLoS One. 2013 Oct 29;8(10):e76143. doi: 10.1371/journal.pone.0076143 (PMC3812217; doi:10.1371/journal.pone.0076143)
Supplement: File S1 — Metatool input and the sbml files of the PDH domain model. (ZIP) [file pone.0076143.s001.zip › PDH_domain_model/pdh_domain.dat]

-ENZREV


-ENZIRREV
R1 R2 R3 R4 R5 R6 R7 

-METINT
ThPP_PdhB1 HE_ThPP_PdhB1 LA_E_PdhC1 AcDHL_E_PdhC1 DHA_E_PdhC1 NADplus_PdhD2 NADH_PdhD2 FAD_PdhD1 FADH2_PdhD1 

-METEXT
CO2 CoA NADplus NADH PdhD2 ACoA Pyr 

-CAT
R1 : Pyr + ThPP_PdhB1 = HE_ThPP_PdhB1 + CO2
R2 : HE_ThPP_PdhB1 + LA_E_PdhC1 = AcDHL_E_PdhC1 + ThPP_PdhB1
R3 : AcDHL_E_PdhC1 + CoA =  ACoA + DHA_E_PdhC1
R4 : DHA_E_PdhC1  + FAD_PdhD1 = LA_E_PdhC1 + FADH2_PdhD1
R5 : FADH2_PdhD1 + NADplus_PdhD2 = FAD_PdhD1 + NADH_PdhD2 
R6 : NADplus + PdhD2 = NADplus_PdhD2
R7 : NADH_PdhD2 = PdhD2 + NADH
