# Supplementary material for: Elementary Flux Modes Analysis of Functional Domain Networks Allows a Better Metabolic Pathway Interpretation
Source: PLoS One. 2013 Oct 29;8(10):e76143. doi: 10.1371/journal.pone.0076143 (PMC3812217; doi:10.1371/journal.pone.0076143)
Supplement: File S2 — Metatool input and the sbml files of the classical TCA model. (ZIP) [file pone.0076143.s002.zip › TCA_model/TCA.dat]

-ENZREV
 citB icd SucCD SucABC fumC mdh ywka Pta 

-ENZIRREV
 pdh citA pyc odh Glyco 

-METINT
ACoA Pyr Cit OAA Isocit Akg SucCoA Succ Fum  Mal 

-METEXT
CO2 CoA H2O FAD FADH2 P ATP ADP NADplus NADH Glycolyse AcetylP Hplus  

-CAT
pdh : Pyr + NADplus + CoA = ACoA + NADH + CO2
pyc : Pyr + CO2 + ATP = OAA + P + ADP
citA : OAA + ACoA + H2O = Cit + CoA 
citB : Cit = Isocit   
icd : Isocit + NADplus = Akg + NADH + CO2 
odh : Akg + NADplus + CoA = SucCoA + NADH + CO2  
SucCD : Succ + CoA + ATP = SucCoA + P + ADP 
SucABC : Succ + FAD = Fum + FADH2  
fumC  : Fum + H2O = Mal 
mdh  : Mal + NADplus = OAA + NADH 
ywka : Mal + NADplus = Pyr + NADH 
Glyco : Glycolyse = Pyr
Pta : ACoA = AcetylP
