# Supplementary material for: Elementary Flux Modes Analysis of Functional Domain Networks Allows a Better Metabolic Pathway Interpretation
Source: PLoS One. 2013 Oct 29;8(10):e76143. doi: 10.1371/journal.pone.0076143 (PMC3812217; doi:10.1371/journal.pone.0076143)
Supplement: File S3 — Metatool input and the sbml files of the TCA domain model. (ZIP) [file pone.0076143.s003.zip]

Archive with 3 entries (2 files):
- TCA_domain_model/
- TCA_domain_model/TCA_domain.dat
- TCA_domain_model/TCA_domain.xml
