# Supplementary material for: Elementary Flux Modes Analysis of Functional Domain Networks Allows a Better Metabolic Pathway Interpretation
Source: PLoS One. 2013 Oct 29;8(10):e76143. doi: 10.1371/journal.pone.0076143 (PMC3812217; doi:10.1371/journal.pone.0076143)
Supplement: File S3 — Metatool input and the sbml files of the TCA domain model. (ZIP) [file pone.0076143.s003.zip › TCA_domain_model/TCA_domain.dat]

-ENZREV
R9 R10 R15 R16 R17 R18 R19 R21 R23 R24 R25 R26 R27 R28 R29 R30 R31 R32 R33

-ENZIRREV
R1 R2 R3 R4 R5 R6 R7 R8 R11 R12 R13 R14 R20 R22

-METINT
Pyr ThPP_PdhB1 HE_ThPP_PdhB1 LA_E_PdhC1 AcDHL_E_PdhC1 DHA_E_PdhC1 NADplus_PdhD2 NADH_PdhD2 OAA citrate isocitrate Akg ThPP_OdhA2 HE_ThPP_OdhA2 LA_E_OdhB1 SucDHL_E_OdhB1 DHA_E_OdhB1 ACoA FAD_PdhD1 FADH2_PdhD1 Succ SucCoA Fum Mal SucC1-ADP SucC1-ATP SucD1-CoA SdhA1-FAD SdhA1-FADH2 Mdh1-NADH Mdh1-NADplus ywka2-NADplus ywka2-NADH
 pyc2-ATP pyc2-ADP

-METEXT
CO2 CoA NADplus NADH PdhD2 H2O P ADP ATP FAD FADH2 AcetylP Glycolysis SucC1 SucD1 SdhA1 Mdh1 ywka2 pyc2

-CAT
R1 : Pyr + ThPP_PdhB1 = HE_ThPP_PdhB1 + CO2
R2 : HE_ThPP_PdhB1 + LA_E_PdhC1 = AcDHL_E_PdhC1 + ThPP_PdhB1
R3 : AcDHL_E_PdhC1 + CoA =  ACoA + DHA_E_PdhC1
R4 : DHA_E_PdhC1  + FAD_PdhD1 = LA_E_PdhC1 + FADH2_PdhD1
R5 : FADH2_PdhD1 + NADplus_PdhD2 = FAD_PdhD1 + NADH_PdhD2 
R6 : NADplus + PdhD2 = NADplus_PdhD2
R7 : NADH_PdhD2 = PdhD2 + NADH
R8 : ACoA + OAA + H2O = citrate + CoA
R9 : citrate  = isocitrate
R10 : isocitrate + NADplus = Akg + NADH + CO2
R11 : Akg + ThPP_OdhA2 = HE_ThPP_OdhA2 + CO2
R12 : HE_ThPP_OdhA2 + LA_E_OdhB1 = SucDHL_E_OdhB1 + ThPP_OdhA2
R13 : SucDHL_E_OdhB1 + CoA =  SucCoA + DHA_E_OdhB1
R14 : DHA_E_OdhB1  + FAD_PdhD1 = LA_E_OdhB1 + FADH2_PdhD1
R15 : SucCoA + SucC1-ADP + P = Succ + SucC1-ATP + SucD1-CoA
R16 : Succ + SdhA1-FAD = Fum + SdhA1-FADH2
R17 : Fum + H2O = Mal
R18 : Mal + Mdh1-NADplus = OAA + Mdh1-NADH
R19 : Mal + ywka2-NADplus = Pyr + ywka2-NADH
R20 : Pyr + pyc2-ATP + CO2 = OAA + pyc2-ADP + P
R21 : ACoA = AcetylP
R22 : Glycolysis = Pyr
R23 : ADP + SucC1 = SucC1-ADP
R24 : SucC1-ATP = ATP + SucC1
R25 : SucD1 + CoA = SucD1-CoA
R26 : FAD + SdhA1 = SdhA1-FAD
R27 : SdhA1-FADH2 = FADH2 + SdhA1
R28 : NADplus + Mdh1 = Mdh1-NADplus
R29 : Mdh1-NADH = NADH + Mdh1
R30 : ywka2 + NADplus = ywka2-NADplus
R31 : NADH + ywka2 = ywka2-NADH
R32 : ATP + pyc2 = pyc2-ATP
R33 : pyc2-ADP = pyc2 + ADP
